# Supplementary material for: Spatio–temporal dynamics of bacterial community composition in a Western European watershed, the Meuse River watershed
Source: FEMS Microbiol Ecol. 2025 Mar 5;101(4):fiaf022. doi: 10.1093/femsec/fiaf022 (PMC11916896; doi:10.1093/femsec/fiaf022)
Supplement: fiaf022_Supplemental_Files — Code for analyses is available at https://github.com/valbarberoux/R-script—Meuse-BCC [file fiaf022_supplemental_files.zip]

Archive with 5 entries (5 files):
- Figure-S1.eps
- Figure-S2.eps
- Figure-S3.eps
- Supplementary material.docx
- Supplementary tables.xlsb
